# Supplementary material for: Involvement of high school teachers in Health Promoting School program in selected township, Yangon Region, Myanmar: A cross-sectional mixed methods study
Source: PLoS One. 2022 Jun 16;17(6):e0270125. doi: 10.1371/journal.pone.0270125 (PMC9202905; doi:10.1371/journal.pone.0270125)
Supplement: S3 File — (XLSX) [file pone.0270125.s003.xlsx]

## Sheet: SH Data Analysis (194) Edited
ID	Sex	Age	Edu_level	Serv_dur	TTC	RCS	LSE	N_Training	School_loc	K1a	K1b	K1c	K1d	K1e	K2a	K2b	K2c	K2d	K2e	K3a	K3b	K3c	K3d	K3e	K4a	K4b	K4c	K4d	K4e	K5a	K5b	K5c	K5d	K5e	K6a	K6b	K6c	K6d	K6e	K7a	K7b	K7c	K7d	K7e	K8a	K8b	K8c	K8d	K8e
1	2	37	1	13	2	0	0	1	2	1	1	1	1	1	1	1	3	1	1	1	1	1	1	1	1	1	1	2	1	2	1	1	1	1	1	1	1	1	1	1	1	1	2	1	2	1	2	1	1
2	2	43	2	13	2	0	4	2	2	1	1	1	1	1	1	1	2	1	2	1	3	1	1	1	1	1	2	2	1	2	1	1	1	1	1	1	1	1	1	1	1	1	2	1	2	1	2	1	1
3	2	28	2	6	2	0	4	2	2	1	1	1	1	1	1	1	2	1	2	1	2	1	1	1	1	1	2	2	1	2	1	1	1	1	1	1	1	1	1	1	1	1	2	1	2	1	2	1	1
4	2	41	2	17	2	0	4	2	2	1	1	1	1	1	1	1	2	1	2	1	2	1	1	1	1	1	2	2	1	2	1	1	1	1	1	1	1	1	1	1	1	1	2	1	2	1	2	1	1
5	2	34	2	13	2	0	0	1	2	1	1	1	1	1	1	1	2	1	1	1	1	1	1	1	2	2	2	2	1	2	1	1	1	1	1	1	1	1	1	1	1	1	1	1	2	1	2	1	1
6	2	46	2	17	2	0	0	1	2	1	1	1	1	1	1	1	1	1	2	1	2	1	1	1	1	1	2	2	1	1	1	2	2	1	1	1	1	1	1	1	1	1	2	1	1	1	2	1	1
7	2	37	2	15	2	3	4	3	2	1	1	1	1	1	1	1	2	1	1	1	1	1	1	1	1	3	2	2	1	1	1	1	1	2	1	1	1	1	1	1	1	1	2	1	2	1	2	1	1
8	2	33	2	12	2	0	0	1	2	1	2	1	2	1	1	1	2	1	2	1	1	1	1	1	1	2	2	2	1	2	1	1	1	1	1	1	1	1	1	1	1	1	2	1	2	1	2	1	1
9	2	30	1	8	2	0	4	2	2	1	2	1	2	1	1	2	2	1	1	2	1	1	1	2	1	1	2	2	1	2	1	1	1	1	2	1	1	1	2	1	1	1	1	1	2	1	1	1	1
10	2	52	2	29	2	3	4	3	2	1	1	1	1	1	1	1	2	1	1	1	2	1	1	1	1	2	2	2	1	1	1	1	1	1	1	1	1	1	1	1	1	1	2	1	2	1	2	1	1
11	2	58	2	38	2	3	4	3	2	1	1	1	1	3	1	1	1	1	1	1	1	1	1	1	1	1	2	2	1	1	1	1	1	1	1	1	1	1	1	1	1	1	2	2	2	1	2	1	1
12	2	44	2	15	2	0	0	1	2	1	1	1	1	2	1	1	2	1	1	1	2	1	1	2	2	1	2	2	1	2	1	2	1	2	1	1	1	1	1	1	1	1	2	1	2	1	2	1	1
13	2	49	2	26	2	0	0	1	2	2	2	1	2	1	1	2	2	2	2	2	2	2	1	1	1	2	2	2	1	2	2	1	2	1	2	2	2	1	2	1	1	1	2	1	2	1	2	1	1
14	2	40	1	21	2	0	0	1	2	1	1	1	1	1	1	1	2	1	2	1	1	1	1	1	1	1	2	2	1	1	2	2	2	1	1	1	1	1	1	1	1	1	2	1	2	1	2	1	1
15	2	35	2	11	2	0	4	2	2	1	1	1	1	1	1	1	1	1	2	1	1	1	1	1	1	1	2	2	1	2	1	1	1	1	1	1	1	1	1	1	1	1	2	1	2	1	2	1	1
16	2	41	2	16	2	0	0	1	2	1	1	1	1	1	1	1	2	1	1	1	1	1	1	1	3	3	2	2	1	3	1	3	1	1	1	1	1	1	1	1	1	1	2	1	1	1	3	1	1
17	2	31	2	10	2	3	0	2	2	1	1	1	1	1	1	1	3	1	1	1	1	1	1	1	1	1	2	2	1	2	1	1	1	1	1	1	1	1	1	1	1	1	2	1	2	1	2	1	1
18	2	40	2	15	2	0	0	1	2	1	1	1	1	1	1	1	3	1	1	1	1	1	1	1	1	1	2	2	1	2	1	1	1	1	1	1	1	1	1	1	1	1	2	1	2	1	3	1	1
19	2	39	2	15	2	0	0	1	2	1	1	1	1	1	1	1	3	1	1	1	1	1	1	1	1	1	2	2	1	3	1	3	1	1	1	1	1	1	1	1	1	1	2	1	1	1	3	1	1
20	2	46	3	15	2	3	4	3	2	1	1	1	1	1	1	1	2	1	2	1	1	1	1	1	1	2	2	2	1	2	1	1	1	1	1	1	1	1	1	1	1	1	2	1	2	1	2	1	1
21	2	34	2	13	2	3	4	3	2	1	1	1	1	1	1	1	2	1	2	1	1	1	1	1	1	2	2	2	1	2	1	1	1	1	1	1	1	1	1	1	1	1	2	1	2	1	1	1	1
22	2	38	2	13	2	0	4	2	2	1	1	1	1	1	1	1	1	1	1	1	1	1	1	1	1	1	1	3	1	1	1	3	1	1	1	1	1	1	1	1	1	1	1	1	1	1	1	1	1
23	2	52	2	30	2	0	0	1	2	1	2	1	2	1	1	1	2	1	1	1	1	1	1	1	1	1	2	2	1	2	1	2	1	2	1	1	1	1	1	1	1	1	2	1	2	1	2	1	2
24	2	51	2	25	2	0	0	1	2	1	2	1	2	1	1	1	2	1	1	1	1	1	1	1	1	1	2	2	2	2	1	1	1	2	1	1	1	1	1	1	1	1	2	1	1	1	2	1	1
25	2	41	2	15	2	0	4	2	2	1	1	1	1	1	1	1	2	1	1	2	1	1	1	1	1	1	2	2	1	2	1	1	1	1	1	1	1	1	1	1	1	1	2	1	2	1	2	1	1
26	2	40	2	16	2	3	0	2	2	1	1	1	1	1	1	1	2	1	1	1	3	1	1	1	1	1	2	2	1	2	1	1	1	1	1	1	1	1	1	1	1	1	1	1	1	1	1	1	1
27	2	31	2	9	2	0	0	1	2	1	1	1	1	1	1	1	3	1	3	1	3	1	1	1	1	1	1	2	1	3	1	1	1	1	1	1	1	1	1	1	1	1	2	1	2	1	2	1	1
28	2	37	2	13	2	0	4	2	2	1	1	1	1	1	1	1	1	1	1	1	1	1	1	1	1	1	2	2	1	1	1	1	1	1	1	1	1	1	1	1	1	1	1	1	2	1	2	1	1
29	2	36	2	14	2	3	4	3	2	1	1	1	1	1	1	1	1	1	1	1	1	1	1	1	2	2	2	2	1	2	1	1	2	1	1	1	1	1	2	1	1	1	2	1	2	1	2	1	1
30	2	44	3	13	2	0	0	1	2	1	2	1	2	1	1	1	1	1	1	1	1	1	1	1	1	1	2	2	1	2	2	1	1	1	1	1	1	1	2	1	1	1	1	1	2	1	2	1	1
31	2	59	2	39	2	0	0	1	2	1	1	1	1	1	1	2	2	1	1	1	1	1	1	1	1	1	2	2	1	1	1	1	1	1	1	1	1	1	1	1	1	1	2	1	2	1	2	1	1
32	2	56	2	33	2	0	0	1	2	1	1	1	1	1	1	1	1	1	2	1	1	1	1	1	1	1	2	2	1	1	1	1	1	1	1	1	1	1	1	1	1	1	2	1	2	1	1	1	1
33	2	53	2	30	2	0	0	1	2	1	2	1	2	1	1	1	1	1	1	1	1	1	1	1	1	1	2	2	1	2	1	1	1	1	1	1	1	1	2	1	1	1	2	1	2	1	2	1	1
34	2	36	2	13	2	3	4	3	2	1	1	1	1	1	1	2	2	1	1	1	1	1	1	1	1	2	2	2	1	1	1	1	1	1	1	1	1	1	1	1	1	1	1	1	2	1	2	1	1
35	2	53	2	31	2	3	4	3	2	1	1	1	1	1	1	1	1	1	1	1	1	1	1	1	1	1	2	2	1	2	1	1	1	1	1	1	1	1	1	1	1	1	2	1	2	1	2	1	1
36	2	55	2	34	2	3	4	3	2	1	1	1	1	1	1	1	2	1	1	1	1	1	1	1	1	1	2	2	1	1	1	1	1	1	1	1	1	1	1	1	1	1	2	1	2	1	2	1	1
37	2	40	1	2	0	3	4	2	2	2	2	1	2	2	2	2	2	2	1	2	2	2	1	2	1	2	2	2	2	1	1	1	1	1	2	2	2	1	1	1	2	2	2	2	2	2	2	1	2
38	2	56	2	36	2	0	0	1	2	1	1	1	1	1	1	2	2	1	1	1	1	1	1	1	1	2	2	2	1	1	1	1	1	1	1	1	1	1	1	1	1	1	1	1	1	1	1	1	1
39	2	54	2	29	2	0	0	1	2	1	3	1	3	1	1	3	3	1	1	1	1	1	1	1	1	3	3	3	1	1	1	1	1	1	1	3	1	1	1	1	1	1	1	1	3	1	3	1	1
40	2	26	2	5	2	0	0	1	2	1	1	1	1	1	1	1	1	1	1	1	1	1	1	1	3	3	2	2	1	2	1	1	1	1	1	1	1	1	1	1	1	1	2	1	2	1	1	1	1
41	2	55	2	34	2	3	4	3	2	1	1	1	1	1	1	1	3	1	1	1	1	1	1	1	1	1	2	2	1	1	1	1	1	1	1	1	1	1	1	1	1	1	2	1	2	1	2	1	1
42	2	55	2	33	2	3	4	3	2	1	1	1	1	1	1	1	1	1	1	1	1	1	1	1	1	1	2	2	1	1	1	1	1	1	1	1	1	1	1	1	1	1	2	1	2	1	1	1	1
43	2	36	2	14	2	3	4	3	2	1	1	1	1	1	1	1	3	1	1	1	1	1	1	1	1	1	2	2	1	1	1	1	1	1	1	1	1	1	1	1	1	1	2	1	2	1	1	1	1
44	2	39	2	15	2	3	4	3	2	1	1	1	1	1	1	1	1	1	1	1	1	1	1	1	1	1	2	2	1	1	1	1	1	1	1	1	1	1	1	1	1	1	2	1	2	1	2	1	1
45	2	47	2	17	2	0	0	1	2	1	2	1	2	1	1	1	2	1	1	1	1	1	1	1	1	1	2	2	1	2	1	1	1	1	1	1	1	1	1	1	1	1	2	2	2	1	2	1	1
46	2	42	2	22	2	3	0	2	2	2	1	1	1	1	1	1	2	1	1	1	1	1	1	1	1	1	2	2	1	2	1	1	1	1	1	1	1	1	1	1	1	1	2	1	2	1	1	1	1
47	2	37	2	12	2	3	0	2	2	2	1	1	1	1	1	1	2	1	1	1	1	1	1	1	1	1	2	2	1	2	1	1	1	1	1	1	1	1	1	1	1	1	2	1	2	1	1	1	1
48	2	51	2	26	2	3	4	3	2	1	1	1	1	1	1	2	2	1	1	1	1	1	1	1	1	2	2	2	1	2	1	1	1	1	1	1	1	1	1	1	1	1	1	1	2	1	2	1	1
49	2	54	2	30	2	0	0	1	2	1	1	1	1	1	1	1	2	1	1	1	1	1	1	1	1	1	2	2	1	2	1	1	1	1	1	1	1	1	1	1	1	1	2	2	2	1	2	1	1
50	2	40	2	16	2	0	4	2	2	1	1	1	1	1	1	1	2	1	1	1	1	1	1	1	1	1	1	1	2	2	1	1	1	2	1	1	1	1	1	1	1	1	2	1	2	1	2	1	1
51	2	51	2	25	2	0	0	1	2	1	1	1	1	1	1	1	2	1	1	1	1	1	1	1	2	2	2	2	1	2	1	1	1	2	1	1	1	1	1	1	1	1	2	1	2	1	2	1	1
52	2	32	2	13	2	3	4	3	2	1	2	1	1	1	1	1	2	1	1	1	1	1	1	1	2	2	2	2	1	2	1	1	1	2	1	1	1	1	1	1	1	1	2	1	2	1	2	1	1
53	2	55	2	32	2	0	0	1	2	2	1	2	1	1	2	1	1	1	1	2	1	1	1	1	1	1	2	2	1	2	1	1	1	2	1	1	1	1	1	1	1	1	2	1	1	1	2	1	1
54	2	32	2	10	2	0	4	2	2	1	1	1	1	1	1	1	2	1	1	1	1	1	1	1	1	1	2	2	1	1	1	1	1	2	1	1	1	1	1	1	1	1	2	1	2	1	2	1	1
55	2	53	3	27	2	0	4	2	2	1	1	1	1	1	1	1	1	1	1	1	1	1	1	1	1	1	2	2	1	3	1	1	1	1	1	1	1	1	2	1	1	1	2	1	2	2	1	1	2
56	2	31	2	8	2	0	4	2	2	2	1	1	3	1	1	1	2	1	2	2	1	1	1	1	1	1	2	2	1	2	1	1	1	1	1	1	1	1	1	1	1	1	2	1	2	1	2	1	1
57	2	29	2	8	2	0	4	2	2	1	2	1	1	1	1	2	2	1	1	2	1	1	1	1	1	2	2	2	1	2	1	1	1	1	1	1	1	1	2	1	1	1	2	2	2	1	1	1	1
58	2	26	2	5	2	0	0	1	2	1	2	1	2	1	1	1	2	1	2	1	1	1	1	1	2	2	2	2	1	2	1	1	1	2	1	1	1	1	2	1	1	2	2	1	2	1	2	1	1
59	2	35	2	10	2	0	4	2	2	1	1	1	1	3	1	1	2	1	2	2	1	1	1	1	1	1	2	2	1	2	1	1	1	1	1	1	1	1	1	1	1	1	2	1	2	1	1	1	2
60	2	53	2	3	2	0	4	2	2	1	1	1	1	1	1	1	3	1	2	1	1	1	1	1	1	1	2	2	1	2	1	1	1	2	1	1	1	1	1	1	1	1	2	1	2	1	2	1	1
61	2	47	2	21	2	0	0	1	2	3	1	1	1	3	3	1	1	3	1	1	1	3	1	1	3	1	2	2	1	3	3	3	3	1	3	1	1	1	1	1	1	1	1	1	2	1	3	1	1
62	2	52	2	27	2	0	4	2	2	1	1	1	1	1	1	1	2	1	2	2	1	1	1	1	1	2	2	2	1	2	1	1	1	1	1	1	1	1	1	1	1	1	2	1	2	1	2	1	1
63	2	37	2	14	2	0	0	1	2	1	1	1	1	1	1	1	1	1	1	1	1	1	1	1	1	1	2	2	1	2	1	1	1	1	3	3	1	1	1	1	1	1	2	1	3	1	3	1	1
64	2	46	2	33	2	0	4	2	2	1	1	1	1	1	1	1	1	1	1	1	1	1	1	1	1	1	1	2	1	2	1	1	1	1	1	1	1	1	1	1	1	1	2	1	2	1	2	1	1
65	2	46	2	20	2	0	4	2	2	1	1	1	1	1	1	1	2	1	1	1	1	1	1	1	1	2	2	2	1	2	2	1	1	1	1	1	1	1	1	1	1	1	2	1	2	1	2	1	1
66	2	56	2	30	2	0	4	2	2	1	1	1	1	1	1	1	2	1	1	1	1	1	1	1	1	2	2	2	1	2	2	1	1	1	1	1	1	1	1	1	1	1	2	1	2	1	2	1	1
67	2	49	3	15	2	3	4	3	2	1	1	1	1	3	1	2	2	2	1	1	2	1	1	1	1	1	1	2	1	2	1	1	1	1	2	1	1	1	1	1	1	1	2	1	1	1	2	1	1
68	2	39	2	15	2	3	4	3	2	2	2	1	1	1	3	1	2	1	1	2	2	1	1	1	1	1	2	2	1	2	2	2	1	1	1	1	1	1	1	1	1	1	1	1	2	1	2	1	1
69	2	29	2	7	2	0	0	1	2	1	2	1	2	1	1	1	2	1	2	1	1	1	1	1	1	1	2	2	1	2	1	1	1	1	1	1	1	1	1	1	1	1	2	1	2	1	2	1	1
70	2	49	2	23	2	3	4	3	2	1	1	1	1	1	1	1	3	1	2	1	1	1	1	1	1	1	2	2	1	2	1	1	1	1	1	1	1	1	1	1	1	1	1	1	2	1	2	1	1
71	2	40	2	17	2	0	0	1	2	1	2	1	2	1	1	1	2	1	2	1	1	1	1	1	1	1	2	2	1	2	1	1	1	1	1	1	1	1	1	1	1	1	2	1	2	1	2	1	1
72	2	39	2	15	2	0	4	2	2	1	2	1	2	1	2	1	2	1	1	1	1	1	1	1	1	3	2	2	1	2	2	1	1	1	1	1	1	1	1	1	1	1	2	1	2	1	2	1	1
73	2	57	2	32	2	3	4	3	2	1	1	1	1	1	1	1	2	1	2	1	1	1	1	1	1	2	2	2	1	2	2	1	1	1	1	1	1	1	1	1	1	1	2	1	2	1	2	1	1
74	2	42	3	13	2	0	4	2	2	1	1	1	1	1	1	1	2	1	1	1	1	1	1	1	1	1	2	2	1	2	1	1	2	1	1	1	1	1	1	1	1	1	2	1	2	1	2	1	1
75	2	40	2	16	2	3	4	3	2	1	2	1	1	1	1	1	1	1	1	1	1	1	1	1	1	1	2	2	1	2	1	1	1	1	2	1	1	1	1	1	1	1	2	1	1	1	2	1	1
76	2	42	3	13	2	3	4	3	2	1	1	1	1	1	1	1	1	1	1	1	1	1	1	1	1	1	2	2	1	2	2	1	1	1	1	1	1	1	1	1	1	1	2	1	2	1	2	1	1
77	2	24	2	2	2	3	4	3	2	1	1	1	1	1	1	1	1	1	1	1	1	1	1	1	2	1	2	2	1	1	1	1	1	1	1	1	1	1	2	1	1	1	2	1	2	1	2	1	1
78	2	34	2	15	2	3	4	3	2	1	2	1	2	1	1	1	3	1	1	1	1	1	1	1	1	1	2	2	1	2	1	1	1	1	3	1	1	1	3	1	1	1	2	1	2	1	2	1	1
79	2	24	2	2	2	3	0	2	2	3	1	1	2	1	1	1	2	1	2	1	1	1	1	1	1	2	2	2	1	2	2	1	1	1	2	1	1	3	2	1	1	1	2	1	2	1	2	1	1
80	2	58	2	33	2	3	0	2	2	1	1	1	1	1	1	1	1	1	2	1	1	1	1	1	1	2	2	2	1	2	1	2	2	1	1	1	1	1	1	1	1	1	2	1	2	1	2	1	1
81	2	57	2	35	2	0	4	2	2	1	1	1	1	1	1	1	1	1	1	1	1	1	1	1	1	1	2	2	1	2	1	1	1	1	1	1	1	1	1	1	1	1	1	1	2	1	2	1	1
82	2	40	2	15	2	3	4	3	2	1	1	1	1	1	1	1	1	1	1	1	1	1	1	1	1	1	1	2	1	3	1	1	1	1	1	1	1	1	1	1	1	1	1	1	3	1	3	1	1
83	2	43	2	14	2	3	0	2	2	1	2	1	2	1	2	1	2	1	2	1	1	1	1	1	1	1	2	2	1	2	1	1	1	1	1	1	1	2	2	1	1	1	2	1	2	1	2	1	1
84	2	49	2	20	2	0	4	2	2	1	1	1	1	1	1	1	2	1	1	1	1	1	1	1	1	2	2	2	1	2	2	1	1	1	1	1	1	1	1	1	1	1	2	1	2	1	3	1	1
85	2	48	1	29	0	0	4	1	2	1	1	1	1	1	1	1	2	1	1	1	1	1	1	1	1	2	2	2	1	2	3	3	3	1	1	1	1	1	1	1	1	1	2	1	3	1	3	1	1
86	2	40	2	11	2	3	4	3	2	1	2	1	2	1	1	1	1	1	2	1	1	1	1	1	1	2	2	2	1	2	1	1	1	1	1	1	1	1	1	1	1	1	2	1	2	1	2	1	1
87	2	28	2	6	2	0	4	2	2	1	3	1	3	1	1	1	3	1	2	3	1	1	1	1	3	1	2	2	1	2	1	1	1	1	1	1	1	1	1	1	1	1	2	1	2	1	2	1	1
88	2	33	2	12	2	3	0	2	2	1	1	1	1	1	1	1	1	1	2	1	1	1	1	1	1	1	2	2	1	2	1	1	1	1	1	1	1	1	1	1	1	1	2	1	2	1	2	1	1
89	2	54	2	28	2	3	0	2	2	1	1	1	1	1	1	1	1	1	2	1	1	1	1	1	1	2	2	2	1	1	1	1	1	1	1	1	1	1	1	1	1	1	2	1	2	1	2	1	1
90	2	57	2	37	2	3	4	3	2	1	1	1	1	1	1	1	1	1	2	1	1	1	1	1	1	1	2	2	1	2	1	1	1	1	1	1	1	1	1	1	1	1	2	1	2	1	2	1	1
91	2	23	2	1	2	3	4	3	1	1	2	1	2	1	1	1	2	1	2	1	1	1	1	1	1	1	2	2	1	2	1	1	1	1	1	2	1	1	1	1	1	1	2	1	2	1	2	1	1
92	2	24	2	2	2	3	0	2	1	1	1	1	2	1	1	1	1	1	2	1	1	1	1	1	2	1	2	2	1	2	1	1	1	2	2	1	1	1	1	1	1	1	2	1	2	1	2	1	1
93	2	32	3	5	2	0	0	1	1	1	2	1	2	1	1	1	2	1	2	1	2	1	1	1	1	2	1	2	2	2	1	1	1	2	2	2	1	1	1	1	1	1	2	1	2	1	2	1	1
94	2	24	2	2	2	0	0	1	1	1	2	1	2	1	1	1	3	1	2	1	1	1	1	1	1	3	2	2	1	2	1	1	1	1	1	1	1	1	3	1	1	1	2	1	2	1	2	1	1
95	2	33	2	19	2	0	4	2	1	1	1	1	2	3	1	1	2	1	1	1	1	1	1	1	1	1	2	2	1	2	1	1	1	1	2	1	1	1	1	1	1	1	1	1	2	1	2	1	1
96	2	49	3	27	2	3	4	3	1	1	1	1	1	1	1	1	1	1	1	2	1	1	1	1	1	1	1	1	1	1	2	1	1	1	1	1	1	1	1	1	1	1	2	1	1	1	1	1	1
97	2	26	2	2	2	0	0	1	1	1	2	1	2	1	1	1	2	1	2	2	1	1	1	1	1	1	2	2	1	2	1	1	1	1	1	2	1	1	1	1	1	1	2	1	2	1	2	1	1
98	2	30	3	2	2	0	0	1	1	1	2	1	2	1	1	1	2	3	2	2	1	1	1	1	1	2	2	2	1	2	1	1	1	1	2	1	1	1	1	1	1	1	2	1	2	1	2	1	1
99	2	51	2	33	2	3	4	3	1	1	1	1	1	1	1	1	1	1	1	1	1	1	1	1	1	1	1	2	1	1	1	1	1	1	1	1	1	1	1	1	1	1	1	1	2	1	2	1	1
100	2	36	2	11	2	3	4	3	1	1	2	1	2	1	1	1	2	1	2	2	2	1	1	1	1	1	2	2	1	2	1	1	1	1	2	1	1	1	1	1	1	2	1	1	2	1	2	1	1
101	2	39	2	14	2	3	4	3	1	2	1	1	1	1	1	1	2	1	2	1	1	1	1	1	1	1	2	2	1	2	1	1	1	1	2	1	1	1	1	1	1	1	2	2	2	1	2	1	2
102	2	36	2	16	2	3	4	3	1	1	3	1	3	1	1	1	3	1	1	3	1	1	1	1	1	1	3	2	1	2	1	1	1	1	1	1	1	1	1	1	1	1	2	1	2	1	3	1	1
103	2	23	2	1	2	3	0	2	1	1	3	1	2	1	1	1	3	1	2	3	1	3	1	1	1	1	2	2	1	2	1	1	1	1	1	1	1	1	1	1	1	1	2	1	1	1	2	1	1
104	2	33	3	5	2	3	0	2	1	1	1	1	2	1	1	1	2	1	1	1	1	1	1	1	1	1	2	2	1	1	1	1	1	1	1	1	1	1	1	1	1	1	2	1	2	2	2	1	1
105	2	35	2	12	2	3	4	3	1	1	1	1	3	1	1	1	3	1	1	3	1	1	1	1	1	1	3	3	1	3	3	1	1	3	1	1	1	1	1	1	1	1	3	1	3	1	3	1	3
106	2	36	2	14	2	3	4	3	1	1	1	1	1	1	1	1	1	1	2	1	1	1	1	1	1	1	2	2	1	2	1	1	1	1	1	1	1	1	1	1	1	1	2	1	2	1	2	1	1
107	1	25	2	1	2	3	4	3	1	1	2	1	2	1	2	1	1	1	1	1	1	1	1	1	1	2	2	2	1	2	1	1	1	1	1	1	1	1	1	1	1	1	2	1	2	1	2	1	1
108	2	32	2	13	2	3	0	2	1	1	1	1	1	2	1	2	2	1	1	1	2	1	1	1	2	2	2	2	1	2	1	1	1	1	1	1	1	1	1	1	1	1	1	1	2	1	1	1	1
109	2	58	2	40	2	3	4	3	1	1	1	1	1	1	1	1	2	1	2	1	1	1	1	1	1	1	2	2	1	2	1	1	1	1	1	1	1	1	1	1	1	1	2	1	2	1	2	1	1
110	2	29	3	2	2	0	0	1	1	1	1	1	1	1	1	1	2	1	2	1	1	1	1	1	1	1	2	2	1	1	1	1	1	1	3	1	1	1	3	1	1	1	1	1	2	1	3	1	1
111	2	22	2	1	2	0	0	1	2	1	2	3	2	1	1	1	3	1	2	1	1	1	1	1	1	1	2	2	1	2	1	1	1	1	1	1	1	1	1	1	1	1	2	1	2	1	2	1	1
112	2	29	2	7	2	0	0	1	2	1	2	1	2	1	1	1	1	1	2	1	2	1	1	1	1	1	2	2	1	2	1	1	1	1	2	1	1	1	1	1	1	1	2	1	2	1	2	1	1
113	2	25	2	5	2	3	4	3	2	1	2	1	2	1	1	1	1	1	2	1	1	1	1	2	1	1	2	2	1	1	1	1	1	1	1	1	1	1	3	1	1	1	1	1	2	1	2	1	1
114	2	48	2	15	2	0	4	2	2	1	2	1	2	1	1	1	2	1	2	1	1	1	1	1	1	2	2	2	1	2	2	1	1	1	1	1	1	1	1	1	1	1	2	1	2	1	2	1	1
115	2	22	2	1	2	0	0	1	2	1	1	1	1	1	1	1	1	1	1	1	3	1	1	1	1	1	2	2	1	2	1	1	1	1	1	1	1	1	1	1	1	1	2	1	1	1	1	1	1
116	2	35	3	5	2	0	0	1	2	1	1	1	1	1	1	1	3	1	2	1	1	1	1	1	1	1	2	2	1	3	3	2	2	1	1	1	1	1	1	1	1	1	2	1	2	1	2	1	1
117	2	28	2	6	2	0	4	2	2	1	2	1	2	1	1	1	3	1	2	1	1	2	1	1	1	1	2	2	1	2	1	1	1	1	1	1	1	1	1	1	1	1	2	1	2	1	2	1	1
118	2	29	3	6	0	0	4	1	2	1	2	1	2	2	1	2	2	1	2	1	1	1	1	1	1	2	2	2	1	2	1	1	1	1	1	1	1	1	1	1	1	1	1	1	2	1	1	1	1
119	2	25	2	3	2	0	0	1	2	1	2	1	2	1	1	1	2	1	2	1	1	1	1	1	2	1	2	2	1	1	1	1	1	1	1	1	1	1	1	1	1	1	2	1	2	1	2	1	1
120	1	22	2	1	2	0	0	1	2	1	2	1	2	1	1	1	2	1	2	1	1	1	1	1	2	2	2	2	1	2	2	1	1	1	3	1	1	1	1	1	1	1	2	1	2	1	3	1	3
121	2	46	2	15	2	3	4	3	2	1	1	1	2	1	1	1	1	1	1	1	1	1	1	1	2	2	2	2	1	2	1	1	1	1	1	2	1	1	1	1	1	1	2	1	2	1	2	1	1
122	1	43	1	20	2	3	4	3	2	1	1	1	1	1	1	1	1	1	1	1	1	1	1	1	1	1	2	2	1	2	2	2	2	1	1	1	1	1	1	1	1	1	2	1	2	1	2	1	2
123	2	29	3	3	0	3	0	1	2	1	2	1	2	1	1	1	2	1	1	1	1	1	1	1	1	1	2	2	1	2	1	1	1	1	3	1	1	1	1	1	1	1	2	1	2	1	2	1	1
124	2	39	2	20	2	3	4	3	2	1	2	1	2	1	1	1	3	1	1	1	2	1	1	1	1	1	2	2	1	2	1	1	1	1	1	1	1	1	1	1	1	1	2	1	2	1	2	1	3
125	2	36	3	5	0	3	0	1	2	1	2	1	2	1	1	1	2	1	1	2	2	1	1	1	1	1	2	2	1	2	1	1	1	1	1	1	1	1	1	1	1	1	2	1	2	1	2	1	1
126	2	23	2	1	2	0	0	1	2	1	2	1	2	1	1	1	2	1	2	1	1	1	1	1	1	3	2	2	1	1	1	1	1	3	1	1	1	1	1	1	1	1	2	1	2	1	3	1	3
127	2	23	2	1	2	0	0	1	2	1	1	1	2	1	1	1	2	1	1	1	2	2	1	1	1	1	2	2	1	2	2	1	1	1	1	1	1	1	3	1	1	1	2	1	2	1	1	1	1
128	2	58	2	39	2	3	4	3	2	1	1	1	1	1	1	1	2	1	1	1	2	1	1	1	1	2	2	2	1	2	2	1	1	1	3	1	1	1	1	1	1	1	2	2	2	1	2	1	1
129	2	42	3	7	0	3	0	1	2	1	2	1	3	1	1	1	2	1	1	1	1	1	1	1	1	1	2	2	1	2	1	1	1	1	1	2	1	1	1	1	1	1	2	1	2	1	2	1	1
130	2	27	2	6	2	0	0	1	2	1	1	1	1	1	1	1	2	1	2	1	1	1	1	1	2	2	2	2	1	2	1	1	1	1	1	1	1	1	1	1	1	1	1	1	2	1	1	1	1
131	2	25	2	1	2	3	0	2	2	1	1	1	1	1	1	1	1	1	2	1	1	1	1	1	1	3	2	2	1	2	1	1	1	1	1	1	1	1	1	1	1	1	1	1	2	1	2	1	1
132	2	46	1	24	0	0	4	1	2	1	1	1	1	1	1	1	2	1	1	1	1	1	1	1	1	1	1	1	1	2	1	2	2	1	1	1	1	1	1	1	1	1	2	1	2	1	2	1	1
133	2	57	2	36	2	3	4	3	2	1	1	1	2	1	1	1	2	1	2	2	1	1	1	1	1	1	2	2	1	2	1	1	1	1	1	1	1	1	1	1	1	1	1	1	2	1	2	1	1
134	2	54	2	33	2	3	4	3	2	1	1	1	1	1	1	1	2	1	2	1	2	1	1	1	2	1	2	2	1	1	1	1	1	1	1	1	1	1	1	1	1	1	2	1	2	1	2	1	1
135	2	27	2	6	2	0	4	2	2	1	2	1	2	1	1	1	3	1	2	1	3	1	1	1	1	3	2	2	3	2	2	1	1	1	1	1	1	1	1	1	1	1	2	1	2	1	2	1	1
136	2	27	2	6	2	0	0	1	2	1	1	1	1	1	1	1	2	1	2	1	1	1	1	1	1	2	2	2	1	2	1	1	1	1	1	1	1	1	1	1	1	1	1	1	2	1	2	1	1
137	1	27	2	3	2	0	0	1	2	1	1	1	1	1	1	1	3	1	1	1	1	1	1	1	1	1	2	2	1	3	1	1	1	1	1	1	1	1	1	1	1	1	2	1	2	1	2	1	1
138	2	22	2	1	2	0	0	1	2	1	2	1	2	1	1	1	2	1	2	2	2	1	1	1	3	2	2	2	1	2	2	1	1	3	1	1	1	3	1	1	1	1	2	3	2	1	3	1	1
139	2	23	2	1	2	0	0	1	2	1	2	1	2	1	1	1	2	1	1	1	1	1	1	1	1	1	2	2	1	2	1	1	1	1	1	1	1	1	1	1	1	1	2	1	2	1	1	1	1
140	1	26	2	5	2	3	4	3	2	1	1	1	1	1	1	1	1	1	1	1	1	1	1	1	2	1	2	2	1	2	1	1	1	1	1	2	1	1	1	1	1	1	2	1	2	1	1	1	1
141	2	35	2	17	2	3	4	3	2	1	1	1	1	1	1	1	1	1	2	1	1	1	1	1	1	1	1	1	1	2	1	1	1	1	2	2	1	1	1	1	1	1	2	1	2	1	2	1	1
142	2	23	2	1	2	0	0	1	2	1	2	1	2	1	3	1	2	1	2	1	1	1	1	1	2	1	2	2	1	2	1	1	1	1	1	1	1	2	1	1	1	1	2	1	2	1	2	1	1
143	2	50	2	27	2	3	4	3	2	1	1	1	1	1	1	1	1	1	2	1	1	1	1	1	1	2	2	2	1	2	1	1	1	1	1	1	1	1	1	1	1	1	2	1	2	1	2	1	1
144	2	37	2	15	2	0	0	1	2	1	1	1	1	1	1	1	2	1	1	1	1	1	1	1	1	2	2	2	1	2	1	1	1	1	1	1	1	1	1	1	1	1	2	1	2	1	2	1	1
145	2	36	2	16	2	3	4	3	2	1	1	1	1	1	1	1	2	1	2	1	1	1	1	1	1	2	2	2	1	2	1	1	1	1	1	1	1	1	1	1	1	1	2	1	2	1	2	1	1
146	2	47	1	27	2	3	4	3	2	1	2	3	2	1	1	2	2	1	1	1	1	1	1	1	2	1	2	2	1	1	1	1	1	1	1	1	1	3	1	1	1	1	2	1	1	1	2	1	1
147	2	35	2	11	2	0	0	1	1	1	1	2	1	2	1	1	3	1	1	1	1	1	1	1	1	1	2	2	1	1	1	1	1	1	1	1	1	1	1	1	1	1	1	1	1	1	1	1	1
148	2	50	2	18	2	3	4	3	1	1	2	1	2	1	1	1	2	1	2	1	1	1	1	1	1	1	2	2	1	1	1	2	2	1	1	1	1	1	1	1	1	1	2	1	2	1	2	1	1
149	2	54	2	31	2	0	4	2	1	1	2	1	2	1	1	1	2	1	2	1	1	1	1	1	1	1	2	2	1	2	2	1	1	1	2	1	1	1	1	1	1	1	1	1	2	1	2	1	1
150	2	48	2	22	2	3	4	3	1	1	2	1	2	3	1	1	1	1	1	1	1	1	1	1	1	1	2	2	3	2	1	1	1	1	1	1	1	1	1	1	1	1	2	1	2	1	2	1	1
151	2	25	2	2	2	0	4	2	1	1	1	1	1	1	1	1	2	1	2	1	1	1	1	1	1	1	2	2	1	2	1	1	1	1	3	1	1	2	2	1	1	1	1	1	2	1	3	1	1
152	2	22	2	1	2	0	0	1	1	1	1	1	1	1	1	1	2	1	2	1	1	1	1	1	2	1	2	2	1	1	1	1	1	1	1	1	1	1	1	1	1	1	2	1	1	1	1	1	1
153	2	36	2	14	2	3	4	3	1	1	2	1	2	1	1	1	2	1	2	1	1	1	1	1	1	1	2	2	1	2	1	1	1	1	1	1	1	1	1	1	1	1	2	1	2	1	2	1	1
154	2	32	2	13	2	3	4	3	1	1	2	1	1	1	1	1	2	1	1	1	1	1	1	1	1	1	2	2	1	2	1	1	1	1	1	1	1	1	1	1	1	1	2	1	2	1	2	1	1
155	2	39	2	16	2	0	0	1	1	1	2	1	2	1	1	1	2	1	2	1	2	2	1	1	1	1	2	2	1	2	2	1	1	1	1	2	1	1	2	1	1	1	2	1	2	1	2	1	1
156	2	36	2	14	2	3	0	2	1	1	2	1	3	1	1	1	3	1	2	3	1	1	1	1	1	2	2	2	1	2	2	1	1	1	3	1	1	1	1	1	1	1	2	1	2	1	2	1	1
157	1	28	3	4	2	3	4	3	1	1	2	1	2	1	1	1	1	1	2	1	1	1	1	1	1	1	1	2	1	2	2	1	1	1	1	1	1	1	1	1	1	1	2	1	2	1	2	1	1
158	2	47	2	21	2	0	0	1	1	1	2	1	2	1	1	2	2	1	1	2	1	1	1	1	1	1	2	2	1	2	1	1	1	1	1	1	1	1	1	1	1	1	2	1	1	2	2	1	1
159	2	36	2	16	2	3	0	2	1	1	2	1	2	1	1	1	1	1	2	2	1	1	1	1	1	1	2	2	1	2	2	2	2	1	2	1	1	3	2	1	1	1	2	1	2	1	2	1	1
160	1	27	2	5	2	3	4	3	1	1	2	1	2	1	1	1	2	1	2	1	2	1	1	1	1	1	1	2	2	1	1	1	1	2	2	1	1	1	1	1	1	1	2	1	2	1	2	1	2
161	2	30	3	4	2	0	0	1	1	1	1	1	1	1	3	1	2	1	1	1	1	1	1	1	1	1	2	2	1	2	1	1	1	2	1	2	1	1	1	1	1	1	2	1	2	2	2	1	2
162	2	47	2	20	2	3	4	3	1	1	1	1	2	1	1	1	1	1	2	1	1	1	1	1	1	2	2	2	1	1	1	1	1	1	2	2	1	1	1	1	1	1	2	1	2	1	1	1	1
163	2	45	3	7	2	3	4	3	1	1	1	1	1	1	2	1	2	1	1	1	1	1	1	1	1	2	2	2	2	1	1	1	1	2	1	2	1	1	1	1	1	1	2	1	2	1	2	1	1
164	2	38	2	11	2	3	4	3	1	1	1	1	1	1	1	1	1	1	1	1	1	1	1	1	1	1	2	2	1	2	2	2	2	1	1	1	1	1	1	1	1	1	1	1	2	1	2	1	2
165	2	22	2	1	2	3	0	2	1	1	2	1	2	1	1	1	2	1	2	1	1	1	1	1	1	1	2	2	1	2	1	1	1	2	1	1	1	1	1	1	1	1	2	1	2	1	2	1	1
166	1	21	2	1	2	0	0	1	1	3	1	1	2	1	1	2	2	1	2	1	1	1	1	1	1	2	2	2	1	3	1	3	1	1	3	1	1	2	1	1	1	1	2	1	2	2	2	1	2
167	2	27	3	2	2	0	0	1	1	1	2	1	2	1	1	2	2	1	2	1	1	1	1	1	1	1	2	2	1	2	1	1	1	1	3	1	1	1	1	1	1	1	2	1	2	1	2	1	1
168	1	22	2	1	2	0	0	1	1	1	2	1	2	1	1	1	2	1	1	3	1	1	1	1	1	1	2	2	1	2	1	1	1	1	2	1	1	1	1	1	1	1	1	1	2	1	2	1	1
169	2	28	3	4	2	3	4	3	1	1	2	1	2	1	1	1	2	1	2	1	1	1	1	1	1	1	2	1	1	2	2	1	1	1	1	1	1	1	1	1	1	1	2	1	2	1	1	1	1
170	2	34	2	13	2	0	4	2	1	1	1	1	2	1	1	1	2	1	2	1	1	1	1	1	1	1	2	2	1	2	1	1	1	1	1	2	1	1	1	1	1	1	2	1	2	1	2	1	2
171	2	58	2	39	2	3	4	3	1	1	1	1	1	1	1	1	2	1	1	1	1	1	1	1	1	1	2	1	1	2	1	1	1	1	1	1	1	1	1	1	1	1	2	1	2	1	2	1	1
172	2	26	2	3	2	0	0	1	1	1	2	1	2	1	1	1	2	1	1	1	1	1	1	1	1	2	2	2	1	2	1	1	1	1	1	2	1	2	2	1	1	1	2	1	2	1	2	1	1
173	2	23	2	1	2	0	0	1	1	1	1	1	1	1	1	1	2	1	1	1	1	1	1	1	1	1	2	2	1	2	1	1	1	1	1	1	1	1	1	1	1	1	2	1	2	1	2	1	1
174	2	27	2	4	2	0	0	1	1	1	1	2	2	3	1	1	2	1	1	1	1	1	1	1	2	1	2	2	1	2	2	1	1	1	1	1	1	1	1	1	1	1	1	1	1	2	1	1	1
175	2	25	2	3	2	0	0	1	1	1	2	1	2	1	2	1	2	1	2	1	1	1	1	1	1	2	2	2	1	2	2	2	1	1	1	1	1	1	1	1	1	1	1	1	2	1	2	1	1
176	2	40	2	21	2	3	4	3	1	1	2	1	2	1	1	1	1	1	1	1	2	1	1	2	1	1	1	2	1	2	1	1	1	1	1	1	1	1	1	1	1	1	2	1	2	1	2	1	1
177	2	46	3	8	0	3	4	2	1	1	1	1	1	1	1	1	1	1	1	1	2	1	1	1	1	1	2	2	1	2	1	1	1	1	2	1	1	1	1	1	1	1	2	1	2	1	2	1	1
178	2	39	2	20	2	3	4	3	1	1	2	1	2	1	2	1	1	1	2	2	1	1	1	2	1	2	2	2	1	2	1	2	1	2	1	1	1	1	2	1	1	1	2	1	2	1	2	1	2
179	2	25	2	3	2	0	0	1	1	1	2	1	2	1	1	1	2	1	2	1	1	1	1	1	1	1	2	2	1	1	1	1	1	1	1	1	1	1	1	1	1	1	1	1	2	1	2	1	1
180	2	24	2	1	2	0	0	1	1	1	2	1	2	1	1	1	2	1	2	1	1	1	1	1	1	1	2	2	1	2	1	1	1	1	1	1	1	1	1	1	1	1	1	1	2	3	2	1	3
181	2	28	3	3	2	0	0	1	1	1	2	1	2	1	1	2	2	1	1	1	1	1	1	1	1	1	2	2	1	2	1	1	1	1	1	2	1	1	2	1	1	1	2	1	2	1	2	1	1
182	2	36	1	13	0	0	4	1	1	1	2	1	2	1	1	2	2	2	1	3	3	1	1	3	1	1	2	2	1	2	1	1	1	2	1	1	1	1	1	1	1	1	2	1	2	1	2	1	1
183	2	24	2	1	2	3	4	3	2	1	1	1	1	1	1	1	2	1	1	1	1	1	1	1	1	1	1	2	1	1	3	1	1	1	1	1	1	1	1	1	1	1	2	1	2	1	2	1	1
184	2	26	2	5	2	0	4	2	2	1	1	1	2	1	1	1	2	1	2	1	1	1	1	1	1	1	2	2	1	2	1	1	1	1	1	1	1	1	1	1	1	1	2	1	2	1	2	1	1
185	2	29	2	8	2	0	4	2	2	1	3	1	2	1	3	1	2	1	1	2	1	1	1	1	1	1	2	2	1	2	1	1	1	1	2	1	1	1	1	1	1	1	2	1	2	1	2	1	1
186	2	32	3	3	0	3	4	2	2	1	2	1	2	1	1	2	2	1	1	2	1	2	1	2	1	1	2	2	1	2	2	1	1	1	1	1	1	1	1	1	1	2	2	1	2	1	2	1	1
187	2	23	2	1	2	0	0	1	2	2	2	1	2	1	1	1	1	1	1	1	1	1	1	1	1	1	2	2	1	2	1	1	1	1	1	1	1	1	1	1	1	1	2	1	2	1	2	1	1
188	2	40	1	13	2	3	4	3	2	1	1	1	1	1	1	1	2	1	1	1	1	1	1	1	1	1	2	2	1	1	2	1	1	1	1	1	1	1	1	1	1	1	2	2	1	1	1	1	1
189	2	24	2	2	2	0	0	1	2	1	2	1	2	1	1	1	1	1	1	1	1	1	1	1	1	2	2	2	1	2	1	1	1	2	1	2	1	1	1	1	1	1	2	1	2	1	2	1	1
190	2	26	2	5	2	0	0	1	2	1	2	1	2	1	1	1	2	1	1	1	2	1	1	1	1	1	2	2	1	2	1	1	1	1	1	1	1	1	1	1	1	1	1	1	2	1	2	1	1
191	2	24	2	2	2	0	0	1	2	1	2	1	2	1	1	1	2	1	2	1	1	1	1	1	1	2	2	2	1	2	2	1	1	1	1	2	1	1	1	1	1	1	2	1	2	1	2	1	1
192	1	23	2	1	2	0	0	1	2	1	2	1	2	1	1	1	2	1	2	1	1	1	1	1	1	1	2	2	1	1	1	1	1	1	2	1	1	1	2	1	1	1	2	1	2	1	2	1	2
193	2	28	2	7	2	0	0	1	2	1	1	1	2	1	1	1	2	1	2	1	1	1	1	1	1	1	1	2	1	2	2	1	1	1	1	2	1	1	3	1	1	1	2	1	2	1	3	1	1
194	2	28	3	7	2	3	4	3	2	1	2	1	2	1	1	1	2	1	2	1	1	1	1	1	1	2	2	2	1	2	1	2	1	1	1	2	1	1	1	1	1	1	2	1	2	1	2	1	1
[truncated: 138 more columns]
